# Supplementary material for: The Causal Relationship between Immune-Mediated Inflammatory Diseases and Aortic Aneurysm: A Bidirectional Two-Sample Mendelian Randomization Study
Source: J Immunol Res. 2024 Oct 9;2024:2474118. doi: 10.1155/2024/2474118 (PMC11483648; doi:10.1155/2024/2474118)
Supplement: Supplementary 1 — Table 1: characteristics of GWAS datasets in the study. [file 2474118.f1.xlsx]

## Sheet: Supplementary Table 1
Supplementary Table 1. Characteristics of GWAS datasets in the study
Phenotypes	Data source	Phenotypic code	Cases/controls	Ancestry
Aortic Aneurysm	FinnGen	finn-b-I9_AORTANEUR	2,825/206,541	European
Inflammatory Bowel Disease	FinnGen	finn-b-K11_IBD	5,673/213,119	European
Crohn's Disease	FinnGen	finn-b-K11_CROHN	2,056/210,300	European
Ulcerative Colitis	FinnGen	finn-b-K11_ULCER	4,320/210,300	European
Rheumatoid Arthritis	Ha E. et al (19)	ebi-a-GCST90013534	14,361/43,923	European
Systemic Lupus Erythematosus	Bentham, J. et al (18)	ebi-a-GCST003156	5,201/9,066	European
Psoriasis	FinnGen	finn-b-L12_PSORIASIS	4,510/212,242	European
