# Supplementary material for: The Causal Relationship between Immune-Mediated Inflammatory Diseases and Aortic Aneurysm: A Bidirectional Two-Sample Mendelian Randomization Study
Source: J Immunol Res. 2024 Oct 9;2024:2474118. doi: 10.1155/2024/2474118 (PMC11483648; doi:10.1155/2024/2474118)
Supplement: Supplementary 2 — Table 2: instrumental variables related to immune-mediated inflammatory diseases. [file 2474118.f2.xlsx]

## Sheet: IBD on AA
	SNP	effect_allele.exposure	other_allele.exposure	effect_allele.outcome	other_allele.outcome	beta.exposure	beta.outcome	eaf	pval.exposure	pval.outcome	se.exposure	se.outcome	r2	F
1	rs10737481	G	T	G	T	0.1229	-0.0287	0.5088	6.2e-10	0.305	0.0199	0.0279	0.000229623	50.2508
2	rs12536069	C	T	C	T	0.2433	0.0043	0.0685	9.41e-10	0.9386	0.0398	0.0558	0.000114825	25.1254
3	rs1391371	T	A	T	A	-0.1844	-0.0238	0.194	7.03e-13	0.5098	0.0257	0.0361	0.000177811	38.9102
4	rs1391372	C	A	C	A	-0.1778	0.0214	0.2396	1.48e-13	0.5269	0.0241	0.0339	0.000189613	41.4934
5	rs17689550	T	C	T	C	-0.134	0.0125	0.2117	4.68e-08	0.716699	0.0245	0.0344	0.000186518	40.816
6	rs181316459	C	G	C	G	0.6531	-0.0176	0.04746	1.3e-37	0.7966	0.051	0.0682	8.96106e-05	19.6077
7	rs2230724	A	G	A	G	0.1094	-0.0288	0.5538	4.12e-08	0.3047	0.0199	0.0281	0.000229623	50.2508
8	rs4409764	G	T	G	T	-0.1183	0.0127	0.5294	2.59e-09	0.6497	0.0199	0.028	0.000229623	50.2508
9	rs4676410	A	G	A	G	0.1414	0.0015	0.2712	3.16e-10	0.963	0.0225	0.0318	0.000203094	44.444
10	rs9988642	C	T	C	T	-0.2865	0.0521	0.04631	4.11e-09	0.4392	0.0487	0.0673	9.38423e-05	20.5337

## Sheet: CD on AA
	SNP	effect_allele.exposure	other_allele.exposure	effect_allele.outcome	other_allele.outcome	beta.exposure	beta.outcome	eaf	pval.exposure	pval.outcome	se.exposure	se.outcome	r2	F
1	rs10807943	C	T	C	T	-0.4845	0.0673	0.937	3.16e-12	0.2482	0.0695	0.0582	6.77519e-05	14.3884
2	rs181316459	C	G	C	G	0.8392	-0.0176	0.04702	4.59e-23	0.7966	0.0849	0.0682	5.5463e-05	11.7785
3	rs2517912	T	C	T	C	0.1809	-0.0124	0.443	2.86e-08	0.6635	0.0326	0.0285	0.000144429	30.6746
4	rs6584283	C	T	C	T	-0.1785	0.0252	0.5499	3.38e-08	0.3719	0.0323	0.0282	0.00014577	30.9595
5	rs6865331	G	A	G	A	0.2591	0.0394	0.1925	2.67e-10	0.2669	0.041	0.0355	0.000114842	24.39
6	rs7800598	A	G	A	G	0.3595	0.0095	0.06623	4.77e-08	0.8671	0.0658	0.0565	7.15613e-05	15.1974

## Sheet: UC on AA
	SNP	effect_allele.exposure	other_allele.exposure	effect_allele.outcome	other_allele.outcome	beta.exposure	beta.outcome	eaf	pval.exposure	pval.outcome	se.exposure	se.outcome	r2	F
1	rs10737481	G	T	G	T	0.1574	-0.0287	0.5087	2.76e-12	0.305	0.0225	0.0279	0.000207041	44.444
2	rs10807943	C	T	C	T	-0.367	0.0673	0.9369	2.78e-14	0.2482	0.0482	0.0582	9.66587e-05	20.7467
3	rs12946510	T	C	T	C	0.1272	0.0024	0.5187	1.73e-08	0.9311	0.0226	0.0281	0.000206126	44.2474
4	rs1391371	T	A	T	A	-0.2002	-0.0238	0.1941	6.49e-12	0.5098	0.0291	0.0361	0.000160091	34.3639
5	rs1391372	C	A	C	A	-0.195	0.0214	0.2397	9.07e-13	0.5269	0.0273	0.0339	0.000170645	36.6297
6	rs181316459	C	G	C	G	0.6334	-0.0176	0.04722	7.43e-28	0.7966	0.0579	0.0682	8.04667e-05	17.271
7	rs4676410	A	G	A	G	0.1561	0.0015	0.2711	9.07e-10	0.963	0.0255	0.0318	0.000182688	39.2153

## Sheet: RA on AA
	SNP	effect_allele.exposure	other_allele.exposure	effect_allele.outcome	other_allele.outcome	beta.exposure	beta.outcome	eaf	pval.exposure	pval.outcome	se.exposure	se.outcome	r2	F
1	rs10435844	T	G	T	G	-0.0784	0.0661	0.4942	9.73e-11	0.01953	0.0121	0.0283	0.00141596	82.6418
2	rs10911902	T	C	T	C	-0.0847	-0.0177	0.1246	2.36e-08	0.6017	0.0152	0.0339	0.0011275	65.7872
3	rs11123811	C	T	C	T	-0.0995	0.0096	0.6512	2.01e-18	0.732399	0.0114	0.0281	0.00150277	87.7163
4	rs112733823	T	C	T	C	0.191	-0.0272	0.0668	3.82e-24	0.4245	0.0188	0.0341	0.000911794	53.1897
5	rs114508013	A	G	A	G	0.488	0.0045	0.0149	1.82e-28	0.9495	0.0441	0.0718	0.000388905	22.675
6	rs115521560	C	A	C	A	0.7878	-0.0533	0.5239	1.29e-103	0.2461	0.0364	0.046	0.000471134	27.4716
7	rs11574914	A	G	A	G	0.1153	0.0411	0.1513	9.92e-15	0.1895	0.0149	0.0313	0.00115018	67.1118
8	rs117026326	T	C	T	C	0.381	0.0437	0.1113	2.45e-19	0.5099	0.0424	0.0663	0.000404491	23.5841
9	rs11754264	C	T	C	T	-0.1359	-0.0714	0.2742	1.88e-12	0.3913	0.0193	0.0832	0.000888193	51.8117
10	rs11889341	T	C	T	C	0.1466	-0.0145	0.2112	4.32e-30	0.661899	0.0129	0.0332	0.00132826	77.5167
11	rs12126142	A	G	A	G	-0.0751	-0.0859	0.2969	1.01e-10	0.005247	0.0116	0.0308	0.0014769	86.2039
12	rs1234313	G	A	G	A	0.0797	-0.011	0.6075	1.9e-09	0.715	0.0133	0.0301	0.00128837	75.1854
13	rs12530098	T	C	T	C	0.1382	-0.0614	0.1223	1.35e-11	0.2266	0.0204	0.0508	0.000840341	49.0179
14	rs13103285	T	C	T	C	0.0989	-0.0295	0.4018	4.29e-14	0.2939	0.0131	0.0281	0.00130801	76.3333
15	rs1355208	G	A	G	A	0.0818	-0.0058	0.6377	6.77e-12	0.8393	0.0119	0.0285	0.00143972	84.0307
16	rs139395255	G	A	G	A	0.3833	-0.0833	0.1839	8.68e-60	0.5381	0.0235	0.1354	0.000729568	42.5517
17	rs146305655	A	G	A	G	-0.4379	0.0974	0.0141	3.29e-22	0.1376	0.0452	0.0656	0.000379444	22.1231
18	rs1538981	T	C	T	C	0.0671	0.034	0.3568	4.42e-09	0.2347	0.0114	0.0286	0.00150277	87.7163
19	rs1571878	T	C	T	C	-0.1539	0.0002	0.3952	4.13e-40	0.9955	0.0116	0.0284	0.0014769	86.2039
20	rs1595260	T	A	T	A	0.0845	0.016	0.7851	2.29e-11	0.5924	0.0126	0.0298	0.00135984	79.3624
21	rs1611236	A	G	A	G	-0.1165	0.0134	0.212	4.54e-19	0.7001	0.0131	0.0348	0.00130801	76.3333
22	rs1858037	A	T	A	T	-0.1012	0.0127	0.4074	1.14e-14	0.681601	0.0131	0.0309	0.00130801	76.3333
23	rs1883832	C	T	C	T	0.1052	-0.0543	0.7483	1.13e-16	0.08453	0.0127	0.0315	0.00134915	78.7375
24	rs1893592	C	A	C	A	-0.0976	-0.0052	0.4611	1.48e-13	0.8634	0.0132	0.0302	0.00129811	75.755
25	rs1950897	T	C	T	C	0.1069	-0.0166	0.5178	1.02e-13	0.5848	0.0144	0.0304	0.00119007	69.4421
26	rs2069235	A	G	A	G	0.1296	0.0154	0.3771	1.69e-20	0.6059	0.014	0.0299	0.00122403	71.4261
27	rs2073609	C	T	C	T	0.1029	0.0161	0.3599	1.47e-08	0.7854	0.0182	0.059	0.000941825	54.9432
28	rs2076616	G	A	G	A	-0.0885	-0.0239	0.6098	6.2e-11	0.4091	0.0135	0.029	0.0012693	74.0715
29	rs212389	A	G	A	G	0.1058	-0.012	0.4297	6.66e-13	0.698101	0.0147	0.0309	0.00116581	68.0249
30	rs2233424	T	C	T	C	0.1964	-0.0755	0.1933	6.49e-26	0.1842	0.0187	0.0568	0.000916665	53.4741
31	rs2258734	A	G	A	G	-0.0921	0.0081	0.2989	6.04e-14	0.783	0.0123	0.0295	0.00139296	81.298
32	rs2275806	A	G	A	G	-0.0725	0.0394	0.4361	2.51e-09	0.1629	0.0122	0.0282	0.00140437	81.9644
33	rs2301888	A	G	A	G	-0.1282	-0.0106	0.3847	3.75e-26	0.723299	0.0121	0.0298	0.00141596	82.6418
34	rs244685	G	T	G	T	-0.089	-0.0186	0.7884	6.04e-10	0.5657	0.0144	0.0324	0.00119007	69.4421
35	rs28411352	T	C	T	C	0.0914	0.0223	0.1803	1.66e-11	0.4709	0.0136	0.0309	0.00125998	73.5269
36	rs2841275	C	A	C	A	0.1617	0.0231	0.6245	1.71e-19	0.4188	0.0179	0.0286	0.000957594	55.864
37	rs28421442	A	T	A	T	-0.1234	-0.0099	0.1569	7.86e-09	0.9461	0.0214	0.1461	0.000801104	46.7274
38	rs2847297	G	A	G	A	0.0903	0.0131	0.5197	2.65e-14	0.6557	0.0119	0.0295	0.00143972	84.0307
39	rs2918392	C	T	C	T	0.0668	-0.0221	0.6939	4.62e-08	0.475	0.0122	0.0309	0.00140437	81.9644
40	rs3025669	G	C	G	C	-0.2534	0.1831	0.1605	2.91e-30	0.2922	0.0222	0.1738	0.000772258	45.0435
41	rs3087243	A	G	A	G	-0.1261	0.022	0.226	3.32e-24	0.4578	0.0124	0.0297	0.00138175	80.6424
42	rs3134883	A	G	A	G	0.0991	-0.0125	0.2065	1.98e-15	0.6674	0.0125	0.0292	0.00137071	79.9973
43	rs34046593	A	G	A	G	0.1422	0.0333	0.1573	7.17e-17	0.2705	0.017	0.0302	0.00100824	58.8215
44	rs34502849	A	G	A	G	-0.0851	-0.0052	0.2473	1.07e-09	0.8686	0.014	0.0316	0.00122403	71.4261
45	rs3757387	C	T	C	T	0.1236	0.0076	0.5585	1.87e-19	0.788199	0.0137	0.0284	0.0012508	72.9902
46	rs3761959	T	C	T	C	0.0744	-0.0311	0.3069	9.64e-11	0.273	0.0115	0.0284	0.00148972	86.9535
47	rs3806624	G	A	G	A	0.0863	-0.0055	0.7654	3.94e-11	0.8456	0.0131	0.0281	0.00130801	76.3333
48	rs403214	G	A	G	A	-0.0914	-0.0113	0.5533	3.96e-10	0.707301	0.0146	0.0302	0.00117378	68.4908
49	rs4409785	C	T	C	T	0.0982	-0.0671	0.4338	7.85e-09	0.07474	0.017	0.0376	0.00100824	58.8215
50	rs4602367	G	A	G	A	0.075	0.04	0.6972	1.76e-10	0.1634	0.0117	0.0287	0.00146429	85.4672
51	rs4622308	T	C	T	C	0.0878	0.0177	0.4615	2.21e-12	0.5319	0.0125	0.0284	0.00137071	79.9973
52	rs4717901	C	A	C	A	0.249	0.0558	0.1939	9.52e-13	0.4765	0.0349	0.0784	0.000491374	28.6523
53	rs4963581	A	G	A	G	0.0856	-0.0152	0.5109	3.75e-08	0.6821	0.0156	0.037	0.00109862	64.1004
54	rs502919	C	T	C	T	0.0829	0.0358	0.4349	6.17e-10	0.3384	0.0134	0.0374	0.00127876	74.6243
55	rs5754104	A	G	A	G	0.0891	0.0324	0.2317	1.36e-10	0.2849	0.0139	0.0303	0.00123282	71.94
56	rs5912815	G	T	G	T	-0.0787	-0.0191	0.5853	4.79e-09	0.3715	0.0134	0.0214	0.00127876	74.6243
57	rs6011186	T	C	T	C	-0.1074	-0.013	0.3342	3.19e-10	0.7925	0.0171	0.0495	0.00100235	58.4775
58	rs61828284	T	C	T	C	-0.2018	0.0426	0.0386	6.33e-09	0.4505	0.0348	0.0564	0.000492785	28.7346
59	rs62422878	T	C	T	C	0.1037	-0.0417	0.0879	3.57e-09	0.2241	0.0176	0.0343	0.000973901	56.8162
60	rs6421571	C	T	C	T	0.134	-0.0474	0.8967	5.57e-14	0.2023	0.0178	0.0372	0.000962969	56.1778
61	rs6479800	C	G	C	G	0.1202	-0.0512	0.4059	3.01e-11	0.1473	0.0181	0.0353	0.000947023	55.2467
62	rs660442	A	G	A	G	-0.1067	-0.0317	0.0936	1.11e-09	0.3157	0.0175	0.0316	0.000979461	57.1409
63	rs6679677	A	C	A	C	0.591	-0.0263	0.0563	1.41e-145	0.508401	0.023	0.0397	0.000745416	43.4768
64	rs7097397	A	G	A	G	-0.0847	0.0477	0.4	1.42e-12	0.1016	0.012	0.0291	0.00142774	83.3305
65	rs71508903	T	C	T	C	0.1487	-0.057	0.1689	3.13e-25	0.1179	0.0143	0.0364	0.00119838	69.9277
66	rs71565312	A	G	A	G	0.699	-0.1868	0.0146	1.11e-67	0.2445	0.0402	0.1605	0.000426618	24.8748
67	rs7170107	T	C	T	C	0.1366	0.0359	0.1214	6.11e-18	0.2599	0.0158	0.0319	0.00108473	63.289
68	rs7206670	T	G	T	G	0.0701	-0.0163	0.3852	4.14e-09	0.570401	0.0119	0.0288	0.00143972	84.0307
69	rs740122	A	G	A	G	-0.0782	-0.0255	0.4193	5.37e-09	0.5005	0.0134	0.0379	0.00127876	74.6243
70	rs76153210	T	C	T	C	0.1597	-0.1779	0.2047	6.83e-15	0.1722	0.0205	0.1303	0.000836245	48.7788
71	rs7731626	A	G	A	G	-0.1956	-0.0681	0.1669	1.94e-26	0.02975	0.0184	0.0313	0.000931597	54.346
72	rs7749323	A	G	A	G	0.2835	0.0201	0.0461	3.47e-29	0.8472	0.0253	0.1041	0.000677697	39.5243
73	rs8032939	C	T	C	T	0.1244	0.0076	0.6126	4.47e-24	0.8078	0.0123	0.0312	0.00139296	81.298
74	rs8126756	C	T	C	T	-0.0823	-0.0082	0.5461	1.81e-09	0.8202	0.0137	0.0362	0.0012508	72.9902
75	rs9405192	A	G	A	G	-0.089	-0.0115	0.3995	9.26e-11	0.692901	0.0137	0.0292	0.0012508	72.9902
76	rs9532434	C	T	C	T	0.114	-0.0035	0.7956	1.94e-19	0.9035	0.0126	0.0292	0.00135984	79.3624
77	rs9927316	G	C	G	C	0.0906	-0.032	0.2837	2.3e-11	0.3728	0.0136	0.0359	0.00125998	73.5269

## Sheet: SLE on AA
	SNP	effect_allele.exposure	other_allele.exposure	effect_allele.outcome	other_allele.outcome	beta.exposure	beta.outcome	eaf	pval.exposure	pval.outcome	se.exposure	se.outcome	r2	F
1	rs10048743	T	G	T	G	-0.23111	-0.0194	0.817	2.04e-08	0.5918	0.041206	0.0363	0.00169814	24.2651
2	rs10200680	T	C	T	C	-0.24846	0.0233	0.1685	4.96e-09	0.5343	0.042484	0.0376	0.00164714	23.5353
3	rs1078324	A	C	A	C	-0.71335	0.0062	0.04175	7.11e-20	0.9292	0.078167	0.0695	0.000895896	12.7914
4	rs10912578	G	A	G	A	-0.24686	0.0126	0.684	1.65e-15	0.6758	0.030992	0.0302	0.00225652	32.2621
5	rs1143679	A	G	A	G	0.582216	0.0158	0.1168	5.03e-48	0.7171	0.039987	0.0435	0.00174982	25.0049
6	rs12094036	C	T	C	T	-0.3285	-0.0083	0.09181	1.37e-08	0.8631	0.05786	0.0484	0.00120995	17.2808
7	rs12524498	T	G	T	G	-0.67335	-0.0169	0.01986	2.48e-08	0.8646	0.120793	0.0992	0.000579927	8.27746
8	rs13019891	T	G	T	G	-0.56212	0.0239	0.4613	1.65e-83	0.3972	0.029034	0.0282	0.00240835	34.438
9	rs13136219	T	C	T	C	-0.17435	-0.0506	0.3673	3.5e-10	0.081869	0.027787	0.0291	0.00251612	35.983
10	rs13332649	G	A	G	A	-0.31471	-0.0229	0.2769	5.43e-17	0.4645	0.037568	0.0314	0.00186224	26.6145
11	rs143123127	A	G	A	G	0.470004	0.1047	0.04254	2.23e-08	0.1331	0.084034	0.0697	0.000833392	11.8982
12	rs1464446	T	G	T	G	-0.3285	0.0342	0.177	2.79e-16	0.3519	0.04015	0.0367	0.00174272	24.9033
13	rs150180633	T	C	T	C	0.928219	-0.0485	0.00376	2.66e-41	0.8261	0.068957	0.2208	0.00101542	14.4997
14	rs17849501	T	C	T	C	0.81093	-0.1735	0.03806	1.81e-59	0.01838	0.049864	0.0736	0.00140368	20.0517
15	rs2431697	C	T	C	T	-0.22314	-0.0313	0.3872	2.6e-14	0.276	0.029296	0.0288	0.0023868	34.1291
16	rs2459611	T	C	T	C	0.261365	0.0814	0.9468	7.62e-09	0.1926	0.045245	0.0625	0.00154677	22.0988
17	rs2573219	C	A	C	A	0.587787	-0.0062	0.08497	1.13e-42	0.9023	0.042929	0.0502	0.00163007	23.2909
18	rs268124	T	C	T	C	0.18633	0.0067	0.6251	8.6e-09	0.8184	0.03237	0.029	0.00216063	30.8882
19	rs28361029	A	G	A	G	-0.38566	-0.0013	0.04935	3.27e-10	0.9843	0.06136	0.0648	0.00114099	16.2949
20	rs34703115	C	T	C	T	-0.61619	0.0428	0.0336	4.08e-09	0.588	0.104778	0.079	0.000668508	9.54265
21	rs35000415	T	C	T	C	0.587787	-0.008	0.1503	1.86e-45	0.8377	0.041539	0.039	0.00168453	24.0704
22	rs35251378	A	G	A	G	-0.23572	0.0198	0.2617	3.61e-13	0.5348	0.032427	0.0319	0.00215689	30.8346
23	rs353608	G	A	G	A	0.18633	0.0189	0.5335	2.93e-11	0.4999	0.02802	0.0281	0.00249527	35.684
24	rs3747093	A	G	A	G	0.262364	0.0316	0.3126	2.88e-14	0.3005	0.034506	0.0305	0.0020272	28.9768
25	rs4274624	T	C	T	C	-0.55962	0.0137	0.769	9.73e-66	0.681299	0.032679	0.0332	0.00214026	30.5963
26	rs4388254	T	C	T	C	0.378436	0.0099	0.1129	3.71e-10	0.8237	0.060398	0.0444	0.00115916	16.5546
27	rs4661543	G	T	G	T	0.274437	-0.0793	0.9329	9.4e-11	0.1601	0.042376	0.0564	0.00165133	23.5952
28	rs4916215	T	C	T	C	0.223144	-0.0246	0.816	5.07e-11	0.497299	0.033969	0.0362	0.00205914	29.4342
29	rs58688157	G	A	G	A	-0.22314	0.0228	0.2063	2.97e-11	0.5121	0.033565	0.0347	0.00208391	29.789
30	rs58721818	T	C	T	C	0.65752	0.0273	0.01803	3.38e-18	0.7931	0.075594	0.104	0.000926354	13.2267
31	rs6671847	A	G	A	G	0.198851	0.009	0.454	6.64e-12	0.7483	0.028965	0.0282	0.00241403	34.5195
32	rs6889239	C	T	C	T	0.277632	0.0036	0.2864	2.19e-18	0.9075	0.03174	0.0311	0.00220345	31.5016
33	rs7097397	A	G	A	G	-0.18633	0.0477	0.3698	8.6e-11	0.1016	0.028712	0.0291	0.00243528	34.824
34	rs73050535	T	C	T	C	-0.71335	0.1923	0.005033	9.11e-09	0.336	0.124134	0.1998	0.000564328	8.05468
35	rs73068668	A	G	A	G	-0.31471	0.0519	0.08302	4.4e-08	0.3101	0.05749	0.0511	0.00121771	17.3918
36	rs7768653	T	C	T	C	-0.20701	-0.0161	0.5331	3.11e-12	0.5719	0.029689	0.0284	0.0023553	33.6777
37	rs7823055	T	G	T	G	-0.35066	-0.0396	0.5682	1.64e-34	0.1618	0.028621	0.0283	0.002443	34.9347
38	rs7899626	T	C	T	C	0.182322	-0.0043	0.3924	4.19e-08	0.8832	0.033253	0.029	0.00210339	30.0681
39	rs9852014	G	A	G	A	0.620577	-0.0534	0.07956	2.26e-36	0.3022	0.049273	0.0517	0.00142051	20.2924

## Sheet: PSO on AA
	SNP	effect_allele.exposure	other_allele.exposure	effect_allele.outcome	other_allele.outcome	beta.exposure	beta.outcome	eaf	pval.exposure	pval.outcome	se.exposure	se.outcome	r2	F
1	rs10829130	A	G	A	G	0.1965	0.0118	0.11	4.24e-08	0.7925	0.0359	0.0449	0.000128495	27.8549
2	rs12188300	T	A	T	A	0.4331	-0.0468	0.05898	2.24e-18	0.4356	0.0495	0.06	9.31947e-05	20.2018
3	rs12713428	C	A	C	A	0.1694	-0.0358	0.2487	8.11e-11	0.2712	0.0261	0.0325	0.000176734	38.3138
4	rs13210419	A	G	A	G	1.1157	0.0341	0.05858	1.1e-105	0.566301	0.0511	0.0594	9.02769e-05	19.5693
5	rs138009430	A	C	A	C	0.2538	-0.0078	0.07849	1.94e-09	0.8823	0.0423	0.053	0.000109056	23.6404
6	rs1611309	T	C	T	C	0.241	-0.0142	0.6266	1.6e-19	0.6698	0.0267	0.0333	0.000172763	37.4528
7	rs17728338	A	G	A	G	0.3092	0.0451	0.07331	1.76e-12	0.405	0.0439	0.0541	0.000105082	22.7788
8	rs181316459	C	G	C	G	0.3544	-0.0176	0.04736	1.5e-10	0.7966	0.0553	0.0682	8.3421e-05	18.083
9	rs2021511	T	C	T	C	-0.1387	-0.0353	0.2664	4.75e-08	0.2661	0.0254	0.0318	0.000181604	39.3697
10	rs28752856	G	C	G	C	0.833	-0.1006	0.1106	5.9e-100	0.03063	0.0393	0.0465	0.00011738	25.4451
11	rs28998802	A	G	A	G	0.1672	0.0084	0.1851	7.41e-09	0.8167	0.0289	0.0361	0.000159614	34.6018
12	rs4713605	A	T	A	T	0.1526	-0.0183	0.3321	2.35e-10	0.546	0.0241	0.0303	0.000191398	41.4934
13	rs4947309	T	A	T	A	0.5524	-0.0733	0.2334	3.86e-90	0.02665	0.0274	0.0331	0.00016835	36.496
14	rs60600003	G	T	G	T	0.2128	0.0565	0.1017	1.03e-08	0.2282	0.0372	0.0469	0.000124005	26.8815
15	rs674451	C	T	C	T	0.1307	-0.0191	0.343	2.82e-08	0.5166	0.0235	0.0295	0.000196283	42.5528
16	rs9481169	T	G	T	G	0.2515	-0.0588	0.07817	2.47e-09	0.2632	0.0422	0.0525	0.000109314	23.6965
