# Supplementary material for: The Causal Relationship between Immune-Mediated Inflammatory Diseases and Aortic Aneurysm: A Bidirectional Two-Sample Mendelian Randomization Study
Source: J Immunol Res. 2024 Oct 9;2024:2474118. doi: 10.1155/2024/2474118 (PMC11483648; doi:10.1155/2024/2474118)
Supplement: Supplementary 5 — Table 3: instrumental variables related to aortic aneurysm. [file 2474118.f5.xlsx]

## Sheet: AA on IBD
	SNP	effect_allele.exposure	other_allele.exposure	effect_allele.outcome	other_allele.outcome	beta.exposure	beta.outcome	eaf	pval.exposure	pval.outcome	se.exposure	se.outcome	r2	F
1	rs115905766	T	C	T	C	0.2755	0.0335	0.05788	4.92e-06	0.4305	0.0603	0.0425	7.92031e-05	16.5836
2	rs11816438	G	A	G	A	0.3753	-0.0432	0.03393	2.05e-06	0.4319	0.079	0.055	6.04562e-05	12.6581
3	rs12406058	A	G	A	G	0.3621	0.0256	0.04529	1.6e-07	0.5902	0.0691	0.0475	6.91171e-05	14.4716
4	rs12437852	G	C	G	C	0.1741	0.0325	0.1697	3.69e-06	0.2231	0.0376	0.0267	0.000127014	26.5955
5	rs13105746	A	T	A	T	-0.1632	-0.0185	0.1931	4.6e-06	0.4637	0.0356	0.0252	0.000134148	28.0896
6	rs139374391	C	G	C	G	0.9377	-0.0755	0.00631	1.55e-06	0.5574	0.1952	0.1287	2.44683e-05	5.1229
7	rs146322464	A	C	A	C	0.7298	0.1479	0.009664	1.19e-06	0.1522	0.1502	0.1033	3.17988e-05	6.65773
8	rs151130123	G	A	G	A	0.3715	-0.01	0.03447	2.19e-06	0.8556	0.0785	0.055	6.08412e-05	12.7387
9	rs35661751	T	G	T	G	0.6807	-0.0025	0.01111	3.56e-06	0.9792	0.1468	0.097	3.25352e-05	6.81192
10	rs36029774	T	C	T	C	0.2777	0.0001	0.06522	1.33e-06	0.9982	0.0574	0.0405	8.32043e-05	17.4214
11	rs61914381	A	G	A	G	0.2142	0.0509	0.1356	3.03e-07	0.08296	0.0418	0.0293	0.000114253	23.9232
12	rs7145518	T	C	T	C	0.4913	-0.0712	0.01884	3.04e-06	0.3298	0.1053	0.0731	4.53572e-05	9.49659
13	rs72949509	C	G	C	G	-0.3284	-0.0228	0.04877	1e-06	0.626299	0.0671	0.0468	7.11771e-05	14.903
14	rs75064057	A	T	A	T	0.6947	0.0033	0.0113	8.19e-07	0.9729	0.1409	0.0961	3.38975e-05	7.09716
15	rs76418310	A	G	A	G	1.8552	0.1418	0.002026	3.7e-06	0.5583	0.4009	0.2423	1.19139e-05	2.49436
16	rs7648903	G	T	G	T	-0.148	-0.0293	0.7227	2.19e-06	0.1864	0.0313	0.0222	0.000152575	31.9486
17	rs77097530	G	C	G	C	0.3391	-0.0165	0.05966	2.56e-08	0.6979	0.0609	0.0425	7.84228e-05	16.4202
18	rs77551553	A	G	A	G	0.2741	0.01	0.07619	5.58e-07	0.7951	0.0548	0.0385	8.71516e-05	18.248
19	rs78312719	A	G	A	G	-0.3904	-0.042	0.02946	3.79e-06	0.4776	0.0845	0.0591	5.65214e-05	11.8342
20	rs7961614	G	T	G	T	0.1374	-0.0063	0.421	1.52e-06	0.7561	0.0286	0.0202	0.000166976	34.9647
21	rs79958663	T	C	T	C	0.2157	-0.0299	0.1313	2.37e-07	0.3105	0.0417	0.0295	0.000114527	23.9806

## Sheet: AA on CD
	SNP	effect_allele.exposure	other_allele.exposure	effect_allele.outcome	other_allele.outcome	beta.exposure	beta.outcome	eaf	pval.exposure	pval.outcome	se.exposure	se.outcome	r2	F
1	rs115905766	T	C	T	C	0.2755	0.0834	0.05788	4.92e-06	0.2241	0.0603	0.0686	7.92031e-05	16.5836
2	rs11816438	G	A	G	A	0.3753	0.092	0.03393	2.05e-06	0.2984	0.079	0.0885	6.04562e-05	12.6581
3	rs12406058	A	G	A	G	0.3621	0.0455	0.04529	1.6e-07	0.5536	0.0691	0.0767	6.91171e-05	14.4716
4	rs12437852	G	C	G	C	0.1741	-0.0002	0.1697	3.69e-06	0.9956	0.0376	0.043	0.000127014	26.5955
5	rs13105746	A	T	A	T	-0.1632	0.0072	0.1931	4.6e-06	0.8604	0.0356	0.0407	0.000134148	28.0896
6	rs139374391	C	G	C	G	0.9377	-0.2117	0.00631	1.55e-06	0.3052	0.1952	0.2065	2.44683e-05	5.1229
7	rs146322464	A	C	A	C	0.7298	0.3184	0.009664	1.19e-06	0.05449	0.1502	0.1656	3.17988e-05	6.65773
8	rs151130123	G	A	G	A	0.3715	0.0499	0.03447	2.19e-06	0.574601	0.0785	0.0889	6.08412e-05	12.7387
9	rs35661751	T	G	T	G	0.6807	0.0058	0.01111	3.56e-06	0.9703	0.1468	0.1563	3.25352e-05	6.81192
10	rs36029774	T	C	T	C	0.2777	0.0478	0.06522	1.33e-06	0.4632	0.0574	0.0652	8.32043e-05	17.4214
11	rs61914381	A	G	A	G	0.2142	0.0401	0.1356	3.03e-07	0.3994	0.0418	0.0475	0.000114253	23.9232
12	rs7145518	T	C	T	C	0.4913	-0.0164	0.01884	3.04e-06	0.8883	0.1053	0.1167	4.53572e-05	9.49659
13	rs72949509	C	G	C	G	-0.3284	-0.0124	0.04877	1e-06	0.8696	0.0671	0.0755	7.11771e-05	14.903
14	rs75064057	A	T	A	T	0.6947	0.0517	0.0113	8.19e-07	0.7403	0.1409	0.1561	3.38975e-05	7.09716
15	rs76418310	A	G	A	G	1.8552	-0.3887	0.002026	3.7e-06	0.3251	0.4009	0.395	1.19139e-05	2.49436
16	rs7648903	G	T	G	T	-0.148	-0.0734	0.7227	2.19e-06	0.04048	0.0313	0.0358	0.000152575	31.9486
17	rs77097530	G	C	G	C	0.3391	-0.0636	0.05966	2.56e-08	0.3534	0.0609	0.0686	7.84228e-05	16.4202
18	rs77551553	A	G	A	G	0.2741	0.0681	0.07619	5.58e-07	0.2748	0.0548	0.0624	8.71516e-05	18.248
19	rs78312719	A	G	A	G	-0.3904	0.0935	0.02946	3.79e-06	0.3273	0.0845	0.0955	5.65214e-05	11.8342
20	rs7961614	G	T	G	T	0.1374	-0.0065	0.421	1.52e-06	0.8421	0.0286	0.0327	0.000166976	34.9647
21	rs79958663	T	C	T	C	0.2157	-0.0194	0.1313	2.37e-07	0.682501	0.0417	0.0475	0.000114527	23.9806

## Sheet: AA on UC
	SNP	effect_allele.exposure	other_allele.exposure	effect_allele.outcome	other_allele.outcome	beta.exposure	beta.outcome	eaf	pval.exposure	pval.outcome	se.exposure	se.outcome	r2	F
1	rs115905766	T	C	T	C	0.2755	0.0065	0.05788	4.92e-06	0.892	0.0603	0.0481	7.92031e-05	16.5836
2	rs11816438	G	A	G	A	0.3753	-0.0538	0.03393	2.05e-06	0.3877	0.079	0.0623	6.04562e-05	12.6581
3	rs12406058	A	G	A	G	0.3621	0.0265	0.04529	1.6e-07	0.621999	0.0691	0.0538	6.91171e-05	14.4716
4	rs12437852	G	C	G	C	0.1741	0.0307	0.1697	3.69e-06	0.3103	0.0376	0.0302	0.000127014	26.5955
5	rs13105746	A	T	A	T	-0.1632	-0.0299	0.1931	4.6e-06	0.296	0.0356	0.0286	0.000134148	28.0896
6	rs139374391	C	G	C	G	0.9377	0.0084	0.00631	1.55e-06	0.9539	0.1952	0.1455	2.44683e-05	5.1229
7	rs146322464	A	C	A	C	0.7298	0.0108	0.009664	1.19e-06	0.9266	0.1502	0.1174	3.17988e-05	6.65773
8	rs151130123	G	A	G	A	0.3715	-0.0305	0.03447	2.19e-06	0.6257	0.0785	0.0625	6.08412e-05	12.7387
9	rs35661751	T	G	T	G	0.6807	-0.0182	0.01111	3.56e-06	0.8686	0.1468	0.1102	3.25352e-05	6.81192
10	rs36029774	T	C	T	C	0.2777	-0.0734	0.06522	1.33e-06	0.11	0.0574	0.0459	8.32043e-05	17.4214
11	rs61914381	A	G	A	G	0.2142	0.0506	0.1356	3.03e-07	0.1285	0.0418	0.0333	0.000114253	23.9232
12	rs7145518	T	C	T	C	0.4913	-0.0472	0.01884	3.04e-06	0.569101	0.1053	0.0829	4.53572e-05	9.49659
13	rs72949509	C	G	C	G	-0.3284	-0.007	0.04877	1e-06	0.8956	0.0671	0.0531	7.11771e-05	14.903
14	rs75064057	A	T	A	T	0.6947	-0.0327	0.0113	8.19e-07	0.763199	0.1409	0.1086	3.38975e-05	7.09716
15	rs76418310	A	G	A	G	1.8552	0.3317	0.002026	3.7e-06	0.2281	0.4009	0.2753	1.19139e-05	2.49436
16	rs7648903	G	T	G	T	-0.148	-0.0312	0.7227	2.19e-06	0.2141	0.0313	0.0251	0.000152575	31.9486
17	rs77097530	G	C	G	C	0.3391	0.0054	0.05966	2.56e-08	0.9102	0.0609	0.0482	7.84228e-05	16.4202
18	rs77551553	A	G	A	G	0.2741	0.009	0.07619	5.58e-07	0.837	0.0548	0.0436	8.71516e-05	18.248
19	rs78312719	A	G	A	G	-0.3904	-0.0448	0.02946	3.79e-06	0.5031	0.0845	0.0669	5.65214e-05	11.8342
20	rs7961614	G	T	G	T	0.1374	-0.0173	0.421	1.52e-06	0.4507	0.0286	0.0229	0.000166976	34.9647
21	rs79958663	T	C	T	C	0.2157	-0.0282	0.1313	2.37e-07	0.3976	0.0417	0.0334	0.000114527	23.9806

## Sheet: AA on RA
	SNP	effect_allele.exposure	other_allele.exposure	effect_allele.outcome	other_allele.outcome	beta.exposure	beta.outcome	eaf	pval.exposure	pval.outcome	se.exposure	se.outcome	r2	F
1	rs115905766	T	C	T	C	0.2755	-0.2378	0.05788	4.92e-06	0.1181	0.0603	0.1522	7.92031e-05	16.5836
2	rs11816438	G	A	G	A	0.3753	0.0469	0.03393	2.05e-06	0.2971	0.079	0.045	6.04562e-05	12.6581
3	rs12406058	A	G	A	G	0.3621	0.0581	0.04529	1.6e-07	0.02534	0.0691	0.026	6.91171e-05	14.4716
4	rs12437852	G	C	G	C	0.1741	-0.0426	0.1697	3.69e-06	0.1634	0.0376	0.0305	0.000127014	26.5955
5	rs13105746	A	T	A	T	-0.1632	-0.0198	0.1931	4.6e-06	0.279	0.0356	0.0182	0.000134148	28.0896
7	rs146322464	A	C	A	C	0.7298	0.0328	0.009664	1.19e-06	0.7431	0.1502	0.1002	3.17988e-05	6.65773
8	rs151130123	G	A	G	A	0.3715	-0.0813	0.03447	2.19e-06	0.4088	0.0785	0.0985	6.08412e-05	12.7387
9	rs36029774	T	C	T	C	0.2777	0.029	0.06522	1.33e-06	0.2497	0.0574	0.0252	8.32043e-05	17.4214
10	rs61914381	A	G	A	G	0.2142	-0.0178	0.1356	3.03e-07	0.4681	0.0418	0.0245	0.000114253	23.9232
11	rs7145518	T	C	T	C	0.4913	0.0278	0.01884	3.04e-06	0.3115	0.1053	0.0275	4.53572e-05	9.49659
13	rs7648903	G	T	G	T	-0.148	-0.0076	0.7227	2.19e-06	0.5396	0.0313	0.0125	0.000152575	31.9486
14	rs77097530	G	C	G	C	0.3391	-0.0266	0.05966	2.56e-08	0.7014	0.0609	0.0693	7.84228e-05	16.4202
15	rs78312719	A	G	A	G	-0.3904	-0.0106	0.02946	3.79e-06	0.888	0.0845	0.0753	5.65214e-05	11.8342
16	rs7961614	G	T	G	T	0.1374	0.0058	0.421	1.52e-06	0.6798	0.0286	0.014	0.000166976	34.9647
17	rs79958663	T	C	T	C	0.2157	0.013	0.1313	2.37e-07	0.4586	0.0417	0.0176	0.000114527	23.9806

## Sheet: AA on SLE
	SNP	effect_allele.exposure	other_allele.exposure	effect_allele.outcome	other_allele.outcome	beta.exposure	beta.outcome	eaf	pval.exposure	pval.outcome	se.exposure	se.outcome	r2	F
1	rs115905766	T	C	T	C	0.2755	-0.07257	0.05788	4.92e-06	0.520591	0.0603	0.112962	7.92031e-05	16.5836
2	rs11816438	G	A	G	A	0.3753	0.039221	0.03393	2.05e-06	0.577302	0.079	0.070373	6.04562e-05	12.6581
3	rs12406058	A	G	A	G	0.3621	-0.05129	0.04529	1.6e-07	0.549325	0.0691	0.085664	6.91171e-05	14.4716
7	rs146322464	A	C	A	C	0.7298	-0.16252	0.009664	1.19e-06	0.254526	0.1502	0.142632	3.17988e-05	6.65773
8	rs151130123	G	A	G	A	0.3715	-0.0202	0.03447	2.19e-06	0.863263	0.0785	0.117306	6.08412e-05	12.7387
9	rs36029774	T	C	T	C	0.2777	-0.03046	0.06522	1.33e-06	0.579455	0.0574	0.054963	8.32043e-05	17.4214
10	rs61914381	A	G	A	G	0.2142	0.086178	0.1356	3.03e-07	0.117058	0.0418	0.054987	0.000114253	23.9232
11	rs7145518	T	C	T	C	0.4913	0.04879	0.01884	3.04e-06	0.636438	0.1053	0.103219	4.53572e-05	9.49659
13	rs7648903	G	T	G	T	-0.148	0.01005	0.7227	2.19e-06	0.799317	0.0313	0.039532	0.000152575	31.9486
15	rs77551553	A	G	A	G	0.2741	-0.08338	0.07619	5.58e-07	0.300457	0.0548	0.080527	8.71516e-05	18.248
16	rs78312719	A	G	A	G	-0.3904	0.058269	0.02946	3.79e-06	0.525295	0.0845	0.091733	5.65214e-05	11.8342
17	rs7961614	G	T	G	T	0.1374	0.019803	0.421	1.52e-06	0.567779	0.0286	0.034661	0.000166976	34.9647
18	rs79958663	T	C	T	C	0.2157	-0.03046	0.1313	2.37e-07	0.367358	0.0417	0.03379	0.000114527	23.9806

## Sheet: AA on PSO
	SNP	effect_allele.exposure	other_allele.exposure	effect_allele.outcome	other_allele.outcome	beta.exposure	beta.outcome	eaf	pval.exposure	pval.outcome	se.exposure	se.outcome	r2	F
1	rs115905766	T	C	T	C	0.2755	0.0788	0.05788	4.92e-06	0.1015	0.0603	0.0481	7.92031e-05	16.5836
2	rs11816438	G	A	G	A	0.3753	0.0391	0.03393	2.05e-06	0.528799	0.079	0.062	6.04562e-05	12.6581
3	rs12406058	A	G	A	G	0.3621	0.0446	0.04529	1.6e-07	0.4077	0.0691	0.0538	6.91171e-05	14.4716
4	rs12437852	G	C	G	C	0.1741	0.0225	0.1697	3.69e-06	0.4526	0.0376	0.0299	0.000127014	26.5955
5	rs13105746	A	T	A	T	-0.1632	0.0189	0.1931	4.6e-06	0.5051	0.0356	0.0284	0.000134148	28.0896
6	rs139374391	C	G	C	G	0.9377	-0.0085	0.00631	1.55e-06	0.952	0.1952	0.1404	2.44683e-05	5.1229
7	rs146322464	A	C	A	C	0.7298	-0.0359	0.009664	1.19e-06	0.755899	0.1502	0.1155	3.17988e-05	6.65773
8	rs151130123	G	A	G	A	0.3715	0.0308	0.03447	2.19e-06	0.6162	0.0785	0.0615	6.08412e-05	12.7387
9	rs35661751	T	G	T	G	0.6807	-0.0361	0.01111	3.56e-06	0.7406	0.1468	0.109	3.25352e-05	6.81192
10	rs36029774	T	C	T	C	0.2777	0.0983	0.06522	1.33e-06	0.03088	0.0574	0.0455	8.32043e-05	17.4214
11	rs61914381	A	G	A	G	0.2142	-0.0298	0.1356	3.03e-07	0.3686	0.0418	0.0332	0.000114253	23.9232
12	rs7145518	T	C	T	C	0.4913	-0.1702	0.01884	3.04e-06	0.03882	0.1053	0.0824	4.53572e-05	9.49659
13	rs72949509	C	G	C	G	-0.3284	-0.0859	0.04877	1e-06	0.1015	0.0671	0.0525	7.11771e-05	14.903
14	rs75064057	A	T	A	T	0.6947	-0.0626	0.0113	8.19e-07	0.5647	0.1409	0.1088	3.38975e-05	7.09716
15	rs76418310	A	G	A	G	1.8552	0.0901	0.002026	3.7e-06	0.743	0.4009	0.2747	1.19139e-05	2.49436
16	rs7648903	G	T	G	T	-0.148	0.0094	0.7227	2.19e-06	0.708101	0.0313	0.025	0.000152575	31.9486
17	rs77097530	G	C	G	C	0.3391	-0.0163	0.05966	2.56e-08	0.7331	0.0609	0.0478	7.84228e-05	16.4202
18	rs77551553	A	G	A	G	0.2741	-0.0247	0.07619	5.58e-07	0.5709	0.0548	0.0436	8.71516e-05	18.248
19	rs78312719	A	G	A	G	-0.3904	0.0321	0.02946	3.79e-06	0.6272	0.0845	0.0661	5.65214e-05	11.8342
20	rs7961614	G	T	G	T	0.1374	0.009	0.421	1.52e-06	0.6933	0.0286	0.0227	0.000166976	34.9647
21	rs79958663	T	C	T	C	0.2157	-0.0094	0.1313	2.37e-07	0.7779	0.0417	0.0332	0.000114527	23.9806
